# Supplementary material for: Mice lacking WRB reveal differential biogenesis requirements of tail-anchored proteins in vivo
Source: Sci Rep. 2016 Dec 21;6:39464. doi: 10.1038/srep39464 (PMC5175141; doi:10.1038/srep39464)
Supplement: Supplementary Information [file srep39464-s2.zip]

Archive with 3 entries (2 files):
- Blind annotation workflow.knwf
- __MACOSX/
- __MACOSX/._Blind annotation workflow.knwf
